# Supplementary material for: A maternal dorsoventral prepattern revealed by an asymmetric distribution of ventralizing molecules before fertilization in Xenopus laevis
Source: Front Cell Dev Biol. 2024 Mar 20;12:1365705. doi: 10.3389/fcell.2024.1365705 (PMC10987785; doi:10.3389/fcell.2024.1365705)
Supplement: Supplementary file 2 [file Table1.XLSX]

## Sheet: notch1
♀	Egg #	Ө ISHc angle (°)	rISH area q1 %	rISH area q2 %	rISH area q3 %	rISH area q4 %	y axis length (YL) (px)	Circle radius (CR) (px)	EMP-GAPc distance (EGD) (px)	ISHc-GAPc distance (IGD) (px)	rEGDdiam (% of YL)	rEGDrad (% of CR)	rIGDdiam (% of YL)	rIGDrad (% of CR)
81	1	-55.11		16.9981	25.0684	36.2997	1490.85	745.425	326.97	112.32	0.219318	0.438636	0.0753396	0.150679
81	3	-54.22	13.932	8.22955	30.3845	47.4539	1451.85	725.925	156	183.09	0.107449	0.214898	0.126108	0.252216
81	5	0.69	32.6654	17.7484	14.1096	35.4766	1451.85	725.925	254.97	147.12	0.175617	0.351235	0.101333	0.202666
81	8	6.04	27.0751	23.4767	18.3661	31.0822	1634.85	817.425	185.97	80.04	0.113754	0.227507	0.0489586	0.0979172
81	9	160.25	18.9955	31.4659	28.3418	21.1968	1550.85	775.425	161.31	65.64	0.104014	0.208028	0.0423252	0.0846504
81	10	5.929	43.0651	10.8192	6.3921	39.7236	1544.85	772.425	119.01	220.29	0.0770366	0.154073	0.142596	0.285193
81	11	-34.71	28.3383	8.04832	11.0908	52.5226	1243.89	621.945	135.99	199.71	0.109326	0.218653	0.160553	0.321106
89	1	36.8722	73.0754	9.08153	6.06123	11.7818	1604.85	802.425	78.06	345.81	0.0486401	0.0972801	0.215478	0.430956
89	16	-30.2552	23.9205	4.29217	13.4811	58.3063	1669.83	834.915	99.99	330.9	0.0598803	0.119761	0.198164	0.396328
89	18	-3.0827	39.5385	6.41012	10.2932	43.7582	1694.85	847.425	128.04	304.38	0.0755465	0.151093	0.179591	0.359182
89	19	-21.2202	31.6473	0.333876	7.69529	60.3236	1334.88	667.44	234.63	325.2	0.175769	0.351537	0.243617	0.487235
89	20	29.875	57.3828	12.5114	0.551585	29.5542	1541.85	770.925	233.97	359.16	0.151746	0.303493	0.232941	0.465882
89	24	33.999	45.7465	20.1886	4.52627	29.5386	1522.17	761.085	254.97	254.31	0.167504	0.335009	0.167071	0.334141
89	31	-52.6339	4.97967	5.37295	17.92	71.7274	1508.85	754.425	93	337.56	0.0616363	0.123273	0.22372	0.44744
89	34	115.155	33.5784	50.3495	13.8138	2.25831	1543.86	771.93	109.98	307.65	0.071237	0.142474	0.199273	0.398547
	Mean	9.173											Mean	31.47
	Std. Deviation	61.23											Std. Deviation	13.35
	Std. Error	15.81											Std. Error	3.447
	n	15											n	15

## Sheet: pou5f3.1
♀	Egg #	Ө ISHc angle (°)	rISH area q1 %	rISH area q2 %	rISH area q3 %	rISH area q4 %	Y axis length (YL) (px)	Circle radius (CR) (px)	EMP-GAPc distance (EGD) (px)	ISHc-GAPc distance (IGD) (px)	rEGDdiam (% of YL)	rEGDrad (% of CR)	rIGDdiam (% of YL)	rIGDrad (% of CR)
81	1	-78.52	13.1755	6.21728	38.3506	42.2566	1547.85	773.925	278.97	100.62	0.180231	0.360461	0.0650063	0.130013
81	2	-154.69	16.6278	27.689	28.5396	27.1435	1346.88	673.44	90	23.25	0.0668211	0.133642	0.0172621	0.0345242
81	3	-90	15.273	29.9274	18.9532	35.8465	1505.13	752.565	229.59	11.61	0.152538	0.305077	0.00771362	0.0154272
81	7	13.28	30.0448	26.7421	9.37579	33.8373	1610.85	805.425	194.97	49.47	0.121035	0.242071	0.0307105	0.061421
81	8	30.0151	23.0019	22.6455	22.4307	31.9218	1550.85	775.425	210.99	38.88	0.136048	0.272096	0.0250701	0.0501402
81	12	-125.359	21.0506	17.5817	41.8857	19.482	1577.85	788.925	72	73.47	0.0456317	0.0912634	0.0465634	0.0931267
81	13	-32.4277	22.922	25.4567	21.2621	30.3592	1283.88	641.94	125.34	15.09	0.0976259	0.195252	0.0117534	0.0235069
	Mean	-62.57											Mean	5.714
	Std. Deviation	69.13											Std. Deviation	4.071
	Std. Error	26.13											Std. Error	1.539
	n	7											n	7
